# Supplementary material for: Machine Learning to Predict the Progression of Bone Mass Loss Associated with Personal Characteristics and a Metabolic Syndrome Scoring Index
Source: Healthcare (Basel). 2021 Jul 28;9(8):948. doi: 10.3390/healthcare9080948 (PMC8394586; doi:10.3390/healthcare9080948)
Supplement: Supplementary file 1 [file healthcare-09-00948-s001.zip]

Archive with 1 entries (1 files):
- healthcare-1290284-supplementary.pdf
